# Supplementary material for: Unpredictable Dynamic Behaviour of Ruthenium Chelate Pyrrole Derivatives
Source: Molecules. 2024 Jun 27;29(13):3068. doi: 10.3390/molecules29133068 (PMC11242957; doi:10.3390/molecules29133068)
Supplement: Supplementary file 1 [file molecules-29-03068-s001.zip]

Archive with 1 entries (1 files):
- molecules-3072570-supplementary.pdf
